# Supplementary material for: Data on corona-virus readiness strategies influencing customer satisfaction and customer behavioural intentions in South African retail stores
Source: Data Brief. 2020 Jun 5;31:105818. doi: 10.1016/j.dib.2020.105818 (PMC7274094; doi:10.1016/j.dib.2020.105818)
Supplement: Supplementary file 2 [file mmc2.xml]

<?xml version="1.0" encoding="utf-8" standalone="no"?>
<data>
  <datasets>
    <author>maziririet@ufs.ac.za;euginemaziriri@gmail.com</author>
    <type>0</type>
    <dataset>
      <value>4</value>
      <reason>Data will be made available on request</reason>
      <comments />
    </dataset>
  </datasets>
</data>
